# Supplementary material for: Factors affecting serum concentration of vancomycin in critically ill oliguric pediatric patients receiving continuous venovenous hemodiafiltration
Source: PLoS One. 2018 Jun 21;13(6):e0199158. doi: 10.1371/journal.pone.0199158 (PMC6013195; doi:10.1371/journal.pone.0199158)
Supplement: S1 Table — (XLSX) [file pone.0199158.s001.xlsx]

## Sheet: cvvhdf
id	subject	age	sex	ht	wt	bsa	bmi	dx	trough	dailydose	interval	dt_tdm	sbp	dbp	mbp	hr	rr	bt	cvp	urine	h_urine	iobalance	io_wt	vent	ecmo	wbc	protein	albumin	creatinine	cystatin_c	procalcitonin	hs_crp	dailydose_wt
1	s1	16.9062	F	157.2	37.3	1.27623	15.094	respiratory	23.1	750	12	2011-08-23 02:30:00	122	73	89	82	23	37.5	NA	0	0	590	15.8177	0	0	3.985	6.2	3.1	2.15556	NA	NA	2.755	20.1072
2	s2	17.3963	M	152	32.6	1.17322	14.1101	respiratory	6.7	500	24	2009-05-26 01:30:00	99	49	64	144	35	37.2	21	5	0.00639059	-44	-1.34969	1	0	16.885	7.3	3.2	0.8	NA	NA	15.2	15.3374
3	s3	17.3498	M	164.5	50.3	1.51606	18.5882	immunologic	12.2	1000	24	2013-02-12 19:30:00	141	78	96	104	41	36.95	NA	124	0.102717	107	2.12724	1	0	1.21667	6.5	3.01667	2.23667	NA	NA	10.765	19.8807
4	s3	17.5003	M	164.5	41.5	1.37707	15.3361	immunologic	16.4	1350	12	2013-04-08 06:30:00	98	49	61	120	32	36.95	12	122	0.12249	142	3.42169	1	0	96.8317	7.6	2.9	0.847647	NA	NA	16.12	32.5301
5	s3	17.5086	M	164.5	41.5	1.37707	15.3361	immunologic	25.1	1350	12	2013-04-11 06:30:00	99	43	59	130	40	36.7	NA	73	0.0732932	121	2.91566	1	0	118.978	7.1	3	0.871667	NA	NA	16.4	32.5301
6	s3	17.514	M	164.5	40.5	1.36038	14.9666	immunologic	19.3	900	12	2013-04-13 06:30:00	99	42	56	130	26	36.95	11	268	0.27572	5106	126.074	1	0	110.218	7.1	2.98333	0.824583	NA	NA	14.405	22.2222
7	s3	17.5222	M	164.5	41.9	1.38369	15.484	immunologic	14.1	700	12	2013-04-16 06:30:00	99	44	58	120	26	36.95	15	122	0.121321	-661	-15.7757	1	0	71.3914	6.2	2.85	0.796667	NA	NA	19.7567	16.7064
8	s4	14.0178	M	160.75	42.1	1.37109	16.2922	cardiovascular	10.1	500	24	2011-10-27 16:30:00	99	42	64	114	32	37.1222	19	0	0	830	19.715	1	0	19.0957	6.6	3.28333	1.435	NA	NA	12.4786	11.8765
9	s4	14.0287	M	160.75	41.4	1.35964	16.0213	cardiovascular	8.2	500	24	2011-10-31 16:30:00	99	44	61	116	32	35.9	25	10	0.0100644	1067	25.7729	1	0	16.5733	6.1	3.14	1.374	NA	NA	7.63667	12.0773
10	s4	14.037	M	160.75	42	1.36946	16.2535	cardiovascular	9.1	600	24	2011-11-03 16:30:00	98	55	69	122	34	37.2	22	28	0.0277778	86	2.04762	1	0	16.145	6.5	3.03333	1.28333	NA	NA	3.06667	14.2857
11	s4	14.0479	M	160.75	41.5	1.36128	16.06	cardiovascular	9.7	600	24	2011-11-07 16:40:00	97	67	78	128	21	37.1222	28	44	0.0441767	-92	-2.21687	1	0	23.046	6.4	2.98	1.124	NA	NA	3.608	14.4578
12	s4	14.0561	M	160.75	39.5	1.32808	15.286	cardiovascular	12	600	24	2011-11-10 16:30:00	99	57	82	134	24	37.2	21	27	0.028481	-646	-16.3544	1	0	24.6367	6	2.91667	1.08667	NA	NA	6.705	15.1899
13	s4	14.0671	M	160.75	38.9	1.31795	15.0539	cardiovascular	13.1	600	24	2011-11-14 16:30:00	91	47	59	132	27	37.1222	15	45	0.0482005	-102	-2.62211	1	0	13.754	6.3	3	0.982	NA	NA	4.984	15.4242
14	s4	14.0753	M	160.75	38.6	1.31286	14.9378	cardiovascular	8.4	600	24	2011-11-17 16:30:00	140	89	104	102	24	37.1222	22	224	0.241796	677	17.5389	1	0	13.5114	6.4	2.86667	1.01	NA	NA	9.28833	15.544
15	s5	15.0034	F	148.267	50.7	1.44502	23.0633	genitourinary	12.2	880	12	2015-01-22 07:30:00	96	38	51	118	25	35	NA	70	0.0575279	-1728	-34.0828	1	0	16.0467	6.2	3.525	0.950952	NA	15.6638	20.885	17.357
16	s5	15.0062	F	148.4	42.6	1.32517	19.3438	genitourinary	10.9	880	12	2015-01-23 07:15:00	94	64	73	102	17	36	NA	44	0.043036	-5552	-130.329	1	0	18.3268	7	3.64545	0.832222	NA	10.6336	17.1682	20.6573
17	s5	15.0144	F	148.4	45	1.36198	20.4336	genitourinary	15.8	1100	12	2015-01-26 07:30:00	91	42	55	102	9	36.0667	NA	85	0.0787037	1121	24.9111	1	0	21.569	6.5	3.65	0.710588	NA	2.31486	6.74857	24.4444
18	s5	15.0226	F	148	48.1	1.40622	21.9595	genitourinary	11.6	1100	12	2015-01-29 07:19:59	172	87	118	92	17	36.0667	NA	143	0.123874	-2712	-56.3825	0	0	26.0886	6.5	3.45	0.632	NA	0.415667	3.684	22.869
19	s6	14.6256	M	148	37.3	1.23832	17.0289	immunologic	3.2	380	24	2014-04-14 01:30:00	99	70	79	130	38	36.9726	8	318	0.355228	-504	-13.5121	1	0	17.33	5.9	3.3	1.16	NA	0.446	10.202	10.1877
20	s6	14.6311	M	148	33.8	1.17879	15.431	immunologic	8.1	500	12	2014-04-16 01:45:00	99	59	71	140	51	36.9726	5	144	0.177515	682	20.1775	1	0	18.5671	6.7	3.44286	1.33	NA	2.025	10.3471	14.7929
21	s6	14.6366	M	148	33.6	1.1753	15.3397	immunologic	7.9	570	12	2014-04-18 01:30:00	98	55	76	142	42	36.9726	7	100	0.124008	1742	51.8452	1	0	17.8817	5.7	3.33333	1.44667	NA	2.00667	8.95833	16.9643
22	s6	14.6448	M	148	32.1	1.14877	14.6549	immunologic	14.7	760	12	2014-04-21 13:30:00	99	68	78	122	46	36.9726	NA	0	0	1336	41.6199	1	0	9.13667	8.3	3.4	1.238	NA	2.4	4.422	23.676
23	s6	14.6475	M	148	32.2	1.15056	14.7005	immunologic	22	1140	8	2014-04-22 13:30:00	99	62	74	130	49	37.5	18	0	0	998	30.9938	1	0	8.13	7.5	3.48	1.236	NA	2.29	4.722	35.4037
24	s7	11.8385	F	93	22.5	0.762398	26.0146	immunologic	16.2	400	12	2009-01-22 09:20:00	99	61	78	116	47	37.05	NA	42	0.0777778	110.5	4.91111	1	0	14.985	5.4	2.93333	0.55	NA	NA	18.145	17.7778
25	s8	9.20739	F	111.2	18.2	0.749785	14.7184	cardiovascular	4.2	240	24	2009-09-28 19:30:00	97	51	69	104	25	36.3	27	55	0.125916	-1122	-61.6484	1	0	25.44	6	4.2	1.05	NA	NA	8.3	13.1868
26	s9	15.4798	M	145	21.8	0.937046	10.3686	respiratory	2.4	840	6	2011-09-05 03:30:00	131	81	103	130	27.7083	37.0173	NA	0	0	305	13.9908	1	0	14.1833	5.4	2.86667	0.2275	NA	NA	9.72	38.5321
27	s10	12.5722	M	151	47.6	1.413	20.8763	genitourinary	47.6	800	12	2013-10-21 09:30:00	99	47	63	130	19	36.3	NA	96	0.0840336	1590	33.4034	1	0	9.49909	5.4	2.91176	1.33205	NA	2.56	2.28889	16.8067
28	s11	15.5209	M	170	52.3	1.57153	18.0969	hematooncologic	16.4	1100	12	2014-10-17 05:30:00	98	48	61	100	25	37.1	NA	20	0.0159337	376	7.18929	1	0	8.39118	5.9	3.30909	2.06238	NA	12.716	11.758	21.0325
29	s11	15.5318	M	170	52.1	1.56853	18.0277	hematooncologic	13.8	1100	12	2014-10-21 05:30:00	136	73	91	94	40	36.8	NA	98	0.0783749	-172	-3.30134	0	0	9.80375	5.9	3.35714	2.18833	6.27	3.998	5.445	21.1132
30	s12	6.48597	M	95.4	21.2	0.749533	23.2937	neurologic	20.1	240	12	2009-11-09 15:30:00	97	44	66	124	47	36.4	NA	6	0.0117925	1398	65.9434	1	0	9.80167	6.1	3.4	0.65	NA	NA	NA	11.3208
31	s13	5.94387	M	108.9	12.7	0.619819	10.709	infectious	50.4	260	12	2011-01-07 02:30:00	95	58	70	114	30	36.3333	NA	38	0.124672	-1460	-114.961	1	0	20.44	NA	4.41667	1.39667	NA	NA	22.2167	20.4724
32	s13	5.95483	M	108.9	11.7	0.594916	9.86575	infectious	50.9	100	24	2011-01-11 08:30:00	98	49	71	108	29	36.4	4	20	0.0712251	148	12.6496	1	0	17.084	7.5	4.3	3.538	NA	NA	7.636	8.54701
33	s14	5.10609	M	49.5	16	0.469042	65.2995	genitourinary	27.3	150	24	2010-10-18 18:40:00	99	52	75	130	35	36.2	12	0	0	157	9.8125	1	0	11.226	7.3	2.9	9.54	NA	NA	1.23	9.375
34	s15	2.18754	F	84.8	11.6	0.522728	16.1312	cardiovascular	1.3	50	48	2009-02-20 07:19:59	93	65	70	138	26	36.56	NA	99	0.355603	-375	-32.3276	1	0	35.62	5.4	3.6	0.3	NA	NA	1.01	4.31034
35	s16	0.019165	F	51	3.8	0.23202	14.6098	cardiovascular	34.3	200	6	2007-06-05 09:10:00	96	45	69	150	43.3333	35.3	6	37	0.405702	-145.8	-38.3684	1	0	NA	6.4	NA	NA	NA	NA	NA	52.6316
36	s17	3.95619	M	60	15	0.5	41.6667	cardiovascular	15.9	1000	6	2011-05-26 07:30:00	92	61	76	136	32	36.475	14	30	0.0833333	212	14.1333	0	0	10.47	4.6	3.16667	0.24	NA	NA	1.06	66.6667
37	s17	4.65708	M	97.4	12.7	0.586179	13.3871	cardiovascular	10.3	1200	3	2012-02-06 08:00:00	98	74	84	134	32	36.335	12	121	0.396982	159	12.5197	1	0	20.31	5.3	NA	NA	NA	NA	NA	94.4882
38	s17	4.67351	M	97.4	12.3	0.576874	12.9654	cardiovascular	12.3	125	24	2012-02-12 21:49:59	99	75	85	116	32	37.1	12	110	0.372629	526	42.7642	1	0	NA	4.3	NA	NA	NA	NA	NA	10.1626
39	s18	0.0383299	M	52	4.2	0.246306	15.5325	cardiovascular	15.4	40	24	2007-08-27 00:30:00	97	45	55	148	28	33.5	11	9	0.0892857	-641.2	-152.667	1	0	13.8733	5.1	4.03333	2.4	NA	NA	1.05	9.52381
40	s18	0.0520192	M	52	3.34	0.219646	12.3521	cardiovascular	21.8	20	24	2007-09-01 00:30:00	78	53	58	148	37	35.5	12	17	0.212076	-553	-165.569	1	0	11.375	5.4	3.425	2.4	NA	NA	1.44333	5.98802
41	s19	14.5626	F	160	49.4	1.48174	19.2969	cardiovascular	11.3	800	12	2007-09-17 08:30:00	99	46	71	92	22	37.2	NA	320	0.269906	1518	30.7287	0	0	15.715	6.3	2.9	3.5	NA	NA	5.63	16.1943
42	s20	9.72758	M	109.34	27	0.905566	22.5842	infectious	12.2	560	12	2011-08-22 09:30:00	99	70	82	118	41	36.3667	NA	0	0	209	7.74074	1	0	15.056	8.5	4.25	1.01	NA	NA	6.355	20.7407
43	s21	15.0883	M	170	39.4	1.36402	13.6332	hematooncologic	9.4	500	12	2009-06-08 03:40:00	98	62	73	106	32	36.9775	NA	0	0	3992	101.32	1	0	0.0433333	4.45	2.7	0.475	NA	NA	NA	12.6904
44	s22	14.3628	M	174	47.1	1.50881	15.5569	cardiovascular	6.8	500	24	2011-10-31 00:30:00	145	77	103	112	32	37.0809	5	14	0.012385	921	19.5541	0	0	21.47	5.7	3.725	1.4875	NA	NA	2.5375	10.6157
45	s22	14.3874	M	174	45.4	1.48133	14.9954	cardiovascular	11.9	650	24	2011-11-09 00:20:00	120	45	75	100	21	36.5	7	53	0.0486417	1838	40.4846	0	0	18.6086	5.7	4.025	1.762	NA	NA	0.966667	14.3172
46	s22	15.5784	M	174	47	1.5072	15.5238	cardiovascular	10.7	700	24	2013-01-17 14:35:00	98	46	72	138	24	37.0142	6	56	0.0496454	934	19.8723	1	0	11.5075	5.7	3.41667	0.646667	NA	NA	5.64	14.8936
47	s22	15.5893	M	174	48.4	1.52949	15.9863	cardiovascular	10.4	700	24	2013-01-21 14:30:00	99	38	56	128	24	37.0142	16	79	0.0680096	134	2.7686	1	0	5.674	6.7	3.56	0.61	NA	NA	1.58	14.4628
48	s23	0.0438056	M	50	3.7	0.226691	14.8	cardiovascular	18.3	20	48	2008-07-02 08:00:00	90	51	61	150	49	36.4517	14	35	0.394144	-245.9	-66.4595	1	0	NA	6.5	NA	NA	NA	NA	NA	5.40541
49	s24	0.260096	F	63	5.99	0.323767	15.092	cardiovascular	16.7	60	24	2008-08-11 20:30:00	97	50	63	148	33	35.9	10	56	0.389538	-145	-24.207	1	0	NA	5.4	NA	NA	NA	NA	NA	10.0167
50	s25	0.224504	M	53	4.16	0.247476	14.8095	cardiovascular	28	480	4	2008-12-15 07:15:00	87	47	53	164	48	37.2	11	0	0	-584	-140.385	1	0	NA	7	NA	NA	NA	NA	NA	115.385
51	s25	0.243669	M	53	3.6	0.230217	12.8159	cardiovascular	12.9	15	48	2008-12-22 05:55:00	82	53	62	192	48	35.8	11	0	0	-746	-207.222	1	0	NA	8.4	NA	NA	NA	NA	NA	4.16667
52	s25	0.276523	M	53	3.8	0.236526	13.5279	cardiovascular	16.3	15	48	2009-01-03 05:30:00	90	51	70	128	48	36.4517	13	0	0	-668	-175.789	1	0	34.62	6	4.425	1.45	NA	NA	1.685	3.94737
53	s25	0.287474	M	53	4.1	0.245685	14.5959	cardiovascular	16.6	15	48	2009-01-07 06:00:00	77	33	41	124	48	36	11	4	0.0406504	-617	-150.488	1	0	24.344	6.3	4.42	1.26	NA	NA	2.408	3.65854
54	s26	6.02601	M	55.5	18	0.526783	58.4368	cardiovascular	12.6	360	12	2014-11-08 01:40:00	99	46	63	126	55	36.3333	23	82	0.189815	-395	-21.9444	0	0	17.4756	7.9	4.675	0.972222	NA	NA	3.065	20
55	s27	0.755647	M	45.5	16.3	0.453888	78.7345	hematooncologic	116.3	520	6	2009-08-11 16:30:00	99	79	91	124	48	36.4407	NA	16	0.0408998	778	47.7301	1	0	12.434	6	4.04	2.8	NA	NA	21.266	31.9018
56	s28	0.210815	M	51	4.77	0.259952	18.3391	cardiovascular	20.2	80	12	2009-02-09 08:30:00	80	46	56	132	63	35.6	NA	8	0.0698812	171	35.8491	1	0	NA	4.7	NA	NA	NA	NA	NA	16.7715
57	s29	0.383299	M	57.2585	7.4	0.343071	22.5711	genitourinary	6.8	120	12	2009-02-18 16:40:00	98	56	71	134	38	36.4514	NA	44	0.247748	-111	-15	1	0	12.67	4.425	3.72	0.52	NA	NA	9.782	16.2162
58	s30	14.6886	F	148.2	30.9	1.12785	14.069	immunologic	9.5	700	12	2011-01-03 01:30:00	99	68	78	82	18	36.0667	5	58	0.0782093	-400	-12.945	1	0	0.727778	6.1	3.1	0.35	NA	NA	3.41	22.6537
59	s31	5.4757	F	93	8.8	0.476795	10.1746	hematooncologic	0.4	100	24	2015-07-01 11:30:00	98	58	72	112	46	36.05	NA	96	0.454545	1228	139.545	1	0	11.345	6.5	3.61667	0.340909	NA	1.08	4.63	11.3636
60	s31	5.49487	F	93	9.1	0.484854	10.5214	hematooncologic	5.2	200	12	2015-07-08 09:45:00	99	58	71	104	52	35.7	8	25	0.114469	-231	-25.3846	1	0	3.72429	6.6	3.46	0.236667	NA	2.27	6.945	21.978
61	s32	12.8159	F	93	28.5	0.85805	32.9518	neurologic	2.3	1160	6	2012-07-09 05:30:00	145	84	112	158	NA	37.05	NA	231	0.337719	329	11.5439	1	0	12.74	6.4	3.5	0.443333	NA	NA	3.8	40.7018
62	s33	0.125941	F	54	3.4	0.225832	11.6598	cardiovascular	11.7	105	8	2010-06-12 03:30:00	99	52	73	126	36	36.1	2	37	0.453431	79	23.2353	0	0	10.482	4.9	3.5	0.4	NA	NA	0.866667	30.8824
63	s34	2.92402	M	102	16.5	0.68374	15.8593	gastrointestinal	21	300	12	2010-09-27 11:30:00	99	58	67	136	28	36.1333	9	31	0.0782828	-196	-11.8788	1	0	13.8943	4.175	3.03846	0.89	NA	NA	1.724	18.1818
64	s35	2.37098	M	68.4286	14.2	0.519531	30.3259	others	9.5	280	12	2010-05-13 02:35:00	99	53	81	0	31	36.3056	CM	14	0.0410798	898.8	63.2958	1	0	3.16333	7.2	4.4	0.6	NA	NA	1.105	19.7183
65	s36	7.26899	F	110.1	17.5	0.731579	14.4365	neurologic	11.7	320	12	2011-08-29 06:30:00	81	42	57	120	47	36.7	10	10	0.0238095	365	20.8571	1	0	3.788	6.3	3.8	0.666	NA	NA	7.284	18.2857
66	s37	1.45106	F	78.7	12.6	0.524833	20.3433	infectious	6.5	400	6	2011-11-07 08:30:00	99	55	71	114	26	36.4	NA	124	0.410053	-1699	-134.841	0	0	1.03375	6.1	2.96667	0.2725	NA	NA	32	31.746
67	s37	1.58522	F	78.7	10.1	0.469891	16.3069	infectious	10.1	200	12	2011-12-26 02:30:00	98	45	71	116	35	36.3	3	20	0.0825083	744	73.6634	1	0	13.7732	8.7	5.63333	0.608	NA	NA	NA	19.802
68	s37	1.60438	F	78.7	8.6	0.433596	13.8851	hematooncologic	9.3	200	12	2012-01-02 15:45:00	124	81	95	112	39	35.8	10	0	0	314	36.5116	1	0	7.34187	11.3	6.625	0.634286	NA	NA	3.33	23.2558
69	s37	1.62355	F	52	9.8	0.376239	36.2426	infectious	8.4	180	12	2012-01-09 06:30:00	93	49	63	122	44	36.6	9	6	0.0255102	516	52.6531	1	0	1.94	7.9	4.56667	0.4575	NA	NA	5.72	18.3673
70	s38	10.0014	M	108.7	16.3	0.701548	13.7952	infectious	11.1	300	12	2015-05-07 11:30:00	99	59	76	123	43	35.8	T/F	0	0	2047	125.583	1	0	1.028	6.7	3.62	0.743889	2.448	NA	39.104	18.4049
71	s38	10.0205	M	108	16.4	0.701427	14.0604	infectious	14.5	300	12	2015-05-14 11:30:00	93	42	62	124	39	37.3	22	0	0	-516	-31.4634	1	0	3.89333	7.8	4.8	0.731111	2.07333	NA	13.48	18.2927
72	s38	10.0342	M	110	15.5	0.688194	12.8099	infectious	12.6	300	12	2015-05-19 00:20:00	90	47	61	122	28	36	12	0	0	-196	-12.6452	1	0	2.87	8.1	4.52	0.625	NA	NA	12.476	19.3548
73	s38	10.0424	M	110	14.9	0.674743	12.314	infectious	12.2	300	12	2015-05-22 12:30:00	97	51	72	114	35	36.3667	9	0	0	412	27.651	1	0	2.718	9.9	4.66	0.629	NA	NA	9.792	20.1342
74	s38	10.0534	M	110	15	0.677003	12.3967	infectious	13.8	300	12	2015-05-26 00:30:00	97	46	60	120	41	36.3667	12	0	0	-287	-19.1333	1	0	2.417	8.6	4.52	0.593	NA	NA	10.28	20
75	s39	12.1615	F	93	46	1.09011	53.1853	cardiovascular	39.3	900	12	2013-04-17 04:30:00	97	31	53	126	18	36.7	23	33	0.0298913	-819	-17.8043	1	0	13.19	6.1	3.275	1.362	NA	NA	8.09	19.5652
76	s39	12.1752	F	93	42.2	1.04411	48.7918	cardiovascular	1.8	200	24	2013-04-22 22:30:00	99	37	56	102	NA	37.4	12	58	0.057267	-165	-3.90995	1	0	13.4543	5.7	3.03333	0.826667	NA	NA	1.41333	4.73934
77	s40	1.64545	M	77	8.2	0.418795	13.8303	cardiovascular	7.4	180	12	2012-09-17 14:30:00	88	52	67	152	33	36.6058	12	8	0.0406504	-221	-26.9512	1	0	24.57	8.4	4.66	0.644444	NA	NA	5.84	21.9512
78	s40	1.65366	M	77	8.3	0.42134	13.999	cardiovascular	9.6	180	12	2012-09-20 02:30:00	98	59	69	116	30	36.6058	7	36	0.180723	950	114.458	1	0	43.8167	7.4	4.16667	0.670909	NA	NA	3.61333	21.6867
79	s40	1.67283	M	77	8.15	0.417516	13.746	cardiovascular	8.7	180	12	2012-09-27 02:30:00	99	58	66	128	30	36.1	13	62	0.316973	417	51.1656	1	0	24.815	7.2	4	0.414286	NA	NA	14.585	22.0859
80	s41	1.92197	M	63.602	7.35	0.360353	18.1696	infectious	1.1	150	12	2012-05-29 04:30:00	99	47	65	110	24	37.2	3	68	0.385488	266	36.1905	0	0	9.4775	7.5	3.4	0.282857	NA	NA	NA	20.4082
81	s42	2.98152	M	94	15	0.625833	16.976	respiratory	22.5	240	12	2011-05-24 10:30:00	99	47	67	112	32	36.9	NA	0	0	-430	-28.6667	0	0	36.92	5.5	2.88	1.70833	NA	NA	19.17	16
82	s43	15.5072	M	151	30.2	1.12549	13.245	gastrointestinal	5	600	12	2012-07-03 13:25:00	95	48	61	106	35	35.2	18	300	0.413907	-668	-22.1192	1	0	3.78667	5.5	2.95	0.278	NA	NA	27.62	19.8675
83	s44	14.8556	M	181	89.8	2.12484	27.4106	genitourinary	2.6	1000	24	2012-08-08 19:30:00	99	44	60	100	32	37.9	8	754	0.349852	1570	17.4833	0	0	19.7715	6.4	2.74	1.374	NA	NA	29.76	11.1359
84	s45	13.5715	M	168	61.5	1.69411	21.79	hematooncologic	24.2	1120	12	2011-08-08 11:30:00	93	47	62	126	31	37.1	32	0	0	-33	-0.536585	1	0	0.838333	6.8	3.71667	2.06158	NA	NA	22.052	18.2114
85	s46	0.265572	F	60	4.9	0.285774	13.6111	cardiovascular	31.6	240	8	2011-10-27 06:20:00	66	36	50	114	43	35.8	11	42	0.357143	630	128.571	1	0	15.5658	4.6	3.13	0.716	NA	NA	12.8438	48.9796
86	s46	0.268309	F	60	5.1	0.291548	14.1667	cardiovascular	18.5	70	12	2011-10-28 05:30:00	65	38	46	108	65	36.3	22	2	0.0163399	284	55.6863	1	0	20.49	4.3	3	0.826667	NA	NA	12.786	13.7255
87	s47	0.142368	M	47	3.2	0.204396	14.4862	cardiovascular	49.6	112	6	2012-03-09 08:30:00	57	25	35	150	48	36.4	15	4	0.0520833	71	22.1875	1	0	NA	4.4	NA	NA	NA	NA	NA	35
88	s47	0.150582	M	47	3.13	0.202148	14.1693	cardiovascular	31.3	40	12	2012-03-12 09:30:00	54	27	33	134	52	36.4514	NA	0	0	-260	-83.0671	1	0	NA	4	NA	NA	NA	NA	NA	12.7796
89	s47	0.175222	M	45	3.06	0.195576	15.1111	cardiovascular	13.8	15	24	2012-03-21 11:30:00	57	25	37	150	48	36.6	16	6	0.0816993	300	98.0392	1	0	NA	5.5	NA	NA	NA	NA	NA	4.90196
90	s47	0.180698	M	47	3	0.197906	13.5808	cardiovascular	17.4	25	24	2012-03-23 11:30:00	58	33	38	148	56	37.1	18	10	0.138889	32	10.6667	1	0	NA	5.6	NA	NA	NA	NA	NA	8.33333
91	s47	0.188912	M	47	3	0.197906	13.5808	cardiovascular	20.4	25	24	2012-03-26 11:30:00	90.1091	51.4182	NA	152	55	36.4514	13	0	0	45	15	1	0	NA	4.6	NA	NA	NA	NA	NA	8.33333
92	s47	0.208077	M	47	4.08	0.230796	18.4699	cardiovascular	21.8	25	24	2012-04-02 11:30:00	90.1091	51.4182	NA	140	50	37.1	18	0	0	107	26.2255	1	0	NA	3.5	NA	NA	NA	NA	NA	6.12745
93	s48	0.0355921	M	54	3.7	0.235584	12.6886	cardiovascular	12	120	8	2012-04-03 08:30:00	81	40	49	130	51	35.6	4	32	0.36036	104	28.1081	0	0	16.26	5.4	4.5	0.68	NA	NA	3.75	32.4324
94	s49	0.50924	M	73.7	12.1	0.497709	22.2767	hematooncologic	7.5	220	12	2012-06-15 05:30:00	97	46	56	130	51	36.2	8	4	0.0137741	108	8.92562	1	0	18.822	6.4	3.32	0.227	NA	NA	20.34	18.1818
95	s49	0.517454	M	73.7	12.2	0.499761	22.4608	hematooncologic	6.4	220	12	2012-06-18 05:30:00	99	43	58	144	33	36.4514	11	2	0.0068306	-355	-29.0984	1	0	18.842	6.4	3.46	0.327	NA	NA	22.02	18.0328
96	s49	0.525667	M	73.7	12	0.495648	22.0926	hematooncologic	9.7	300	12	2012-06-21 05:30:00	98	37	50	138	37	36.4514	11	0	0	-44	-3.66667	1	0	18.942	5.9	3.33333	0.415	NA	NA	20.59	25
97	s49	0.536619	M	73.7	12.3	0.501805	22.6449	hematooncologic	21.2	390	8	2012-06-25 02:30:00	77	18	49	150	36	37.1	NA	10	0.0338753	142	11.5447	1	0	19.108	5.8	3.2	0.37	NA	NA	18.75	31.7073
98	s49	0.544832	M	73.7	13.1	0.517867	24.1177	hematooncologic	20	330	8	2012-06-28 10:34:59	97	34	47	140	29	36.4514	21	0	0	587	44.8092	1	0	14.39	5.1	2.9	NA	NA	NA	16.66	25.1908
99	s49	0.555784	M	73.7	12.4	0.503841	22.829	hematooncologic	12.3	255	8	2012-07-02 10:30:00	88	26	45	164	33	36.4514	8	5	0.0168011	735	59.2742	1	0	16.714	6.5	3.8	0.325	NA	NA	25.735	20.5645
100	s49	0.563997	M	73.7	12.1	0.497709	22.2767	hematooncologic	10.8	255	8	2012-07-05 02:30:00	94	80	90	144	37	37.6	15	2	0.00688705	327	27.0248	1	0	12.5612	6	3.675	0.325714	NA	NA	24.85	21.0744
101	s49	0.569473	M	73.7	12.8	0.511903	23.5654	hematooncologic	12.3	360	8	2012-07-07 02:30:00	91	38	55	158	43	37.4	17	8	0.0260417	936	73.125	1	0	10.7018	5.6	3.9	0.407143	NA	NA	22.245	28.125
102	s49	0.574949	M	73.7	12.5	0.505868	23.0131	hematooncologic	19.5	420	8	2012-07-09 02:30:00	87	42	55	160	43	37.3	15	8	0.0266667	160	12.8	1	0	9.48364	7.6	4.4	0.4825	NA	NA	19.64	33.6
103	s49	0.5859	M	73.7	12.2	0.499761	22.4608	hematooncologic	16.2	390	8	2012-07-13 12:30:00	95	87	92	152	42	36.4514	15	0	0	678	55.5738	1	0	5.87444	9.3	6.55	0.736667	NA	NA	25.89	31.9672
104	s49	0.594114	M	73.7	12.6	0.507888	23.1972	hematooncologic	16.7	390	8	2012-07-16 06:30:00	74	31	42	148	39	37.2	18	0	0	878	69.6825	1	0	4.0325	9.5	6.6	0.72	NA	NA	24.11	30.9524
105	s50	4.91718	F	96	17.4	0.681175	18.8802	genitourinary	8.1	260	12	2013-05-06 12:30:00	96	47.2857	NA	168	44	36.4	8	0	0	-449	-25.8046	1	0	18.0517	7.2	4.62	0.444	NA	NA	10.08	14.9425
106	s50	4.94456	F	96	16.8	0.669328	18.2292	genitourinary	13.3	360	12	2013-05-16 10:30:00	95	40	62	118	42	36.1875	6	0	0	307	18.2738	1	0	4.45571	5.3	3.5	0.352857	NA	NA	1.61	21.4286
107	s50	5.06502	F	96	16	0.653197	17.3611	genitourinary	10.5	260	12	2013-06-29 04:40:00	97	47	71	138	38	36.1875	NA	0	0	332	20.75	0	0	7.93667	4.4	2.65	0.57	NA	NA	1.85667	16.25
108	s51	8.01643	F	128	31.7	1.06165	19.3481	genitourinary	9.9	620	12	2014-04-03 11:30:00	98	83	94	156	48	37.1	10	23	0.0302313	-2785	-87.8549	0	0	30.6364	4.2	2.43	2.02615	1.21667	60.365	22.255	19.5584
109	s51	8.0219	F	128	27.8	0.994205	16.9678	genitourinary	12	800	12	2014-04-05 07:30:00	97	53	66	146	42	37.6	7	4	0.0059952	246	8.84892	0	0	18.5906	4.6	2.48	1.57806	1.50625	49.0467	20.7567	28.777
110	s52	8.31485	F	129.5	21.2	0.873276	12.6414	cardiovascular	35.3	400	12	2013-03-29 04:30:00	139	59	81	116	19	36.3	5	48	0.0943396	-720	-33.9623	1	0	15.3833	6.3	3.82222	0.925833	1.1	NA	5.48222	18.8679
111	s52	8.3258	F	129.5	19.7	0.841815	11.747	cardiovascular	2.2	300	24	2013-04-02 18:30:00	97	55	69	106	31	36.825	6	63	0.133249	561	28.4772	0	0	19.04	5.8	3.45	0.465455	NA	NA	0.993333	15.2284
112	s52	8.34497	F	129.5	20	0.848201	11.9259	cardiovascular	3.6	600	12	2013-04-09 01:30:00	145	61	78	104	30	36.825	1	147	0.30625	-645	-32.25	0	0	22.144	7	3.425	0.448571	NA	NA	0.094	30
113	s53	0.703628	M	42	6.4	0.273252	36.2812	respiratory	6.8	240	6	2013-09-09 03:30:00	99	53	71	134	46.5	38.1	24	40	0.260417	48	7.5	1	0	13.675	5.6	3.28	0.154	NA	NA	26.96	37.5
114	s53	0.933607	M	60	5.3	0.297209	14.7222	respiratory	12.1	260	6	2013-12-02 05:30:00	131	80	86	112	45.8088	37.2	NA	0	0	344	64.9057	1	0	9.18333	6.7	4.35	0.165	NA	NA	0.92	49.0566
115	s54	0.358658	M	60	4.65	0.278388	12.9167	genitourinary	8.2	90	12	2013-03-07 09:30:00	99	48	55	156	37	36.4514	10	0	0	74	15.914	1	0	20.065	4.4	2.3	0.54875	NA	NA	17.5967	19.3548
116	s54	0.388775	M	60	4.25	0.266145	11.8056	genitourinary	8.6	120	12	2013-03-18 09:30:00	98	54	73	140	51	35.4	NA	0	0	118	27.7647	1	0	12.894	6.4	3.92	0.401667	NA	NA	2.33	28.2353
117	s54	0.394251	M	60	4	0.258199	11.1111	genitourinary	8.4	120	12	2013-03-20 09:40:00	94	85	90	150	46	36.3	NA	0	0	90	22.5	1	0	19.8025	7.4	3.9	0.40375	NA	NA	2.8325	30
118	s54	0.40794	M	60	3.93	0.25593	10.9167	genitourinary	26.1	240	6	2013-03-25 07:30:00	97	87	92	152	47.8809	36.4514	NA	0	0	175	44.5293	1	0	18.61	5.7	3.45	0.346	NA	NA	5.31667	61.0687
119	s54	0.418891	M	60	3.9	0.254951	10.8333	genitourinary	9.2	120	12	2013-03-29 10:30:00	94	45	63	150	49	36.5	NA	4	0.042735	77	19.7436	1	0	10.9667	5.8	3.46667	0.41	NA	NA	2.34667	30.7692
120	s54	0.427105	M	60	3.88	0.254296	10.7778	genitourinary	9.1	80	12	2013-04-01 10:30:00	97	49	64	148	43	36.4514	11	0	0	266	68.5567	1	0	10.97	5.1	3.3	0.432857	NA	NA	2.048	20.6186
121	s54	2.25599	M	60	10.5	0.41833	29.1667	genitourinary	13.7	200	12	2015-01-29 08:19:59	99	57	73	110	32	36.3723	NA	5	0.0198413	-203	-19.3333	1	0	10.9883	5.6	3.72	1.11818	NA	21.78	4.554	19.0476
122	s54	2.4011	M	60	10.2	0.412311	28.3333	genitourinary	12.8	200	12	2015-03-23 13:30:00	96	72	77	110	30	36.3723	NA	0	0	34	3.33333	0	0	11.879	6.4	3.25	0.431	NA	4.17	18.748	19.6078
123	s54	2.40931	M	60	10.2	0.412311	28.3333	genitourinary	12.5	200	12	2015-03-26 01:40:00	99	58	71	128	27	36.3723	NA	0	0	1030	100.98	1	0	9.33923	5.7	3.21429	0.546923	NA	NA	18.1683	19.6078
124	s54	2.42026	M	60	11.7	0.441588	32.5	others	17.2	200	12	2015-03-30 01:30:00	85	40	56	124	40	36.3723	NA	0	0	559	47.7778	1	0	9.328	6.6	3.54	0.68	NA	NA	20.624	17.094
125	s55	0.0958248	F	49	3.81	0.227724	15.8684	respiratory	6.2	60	12	2013-02-19 16:30:00	97	57	78	128	52	36.1	8	2	0.0218723	237	62.2047	1	0	15.4773	7.2	3.8	0.564444	NA	NA	1.61	15.748
126	s55	0.104038	F	53	3.35	0.22208	11.926	respiratory	11.4	90	8	2013-02-22 07:00:00	89	42	56	104	39	36.9	5	2	0.0248756	-61	-18.209	0	0	13.2809	6.4	3.6	0.59	NA	NA	0.94	26.8657
127	s56	0.019165	F	48	2.54	0.184029	11.0243	cardiovascular	14.5	20	24	2013-02-21 14:30:00	58	34	44	140	15	36.1	12	-5	-0.082021	-7	-2.75591	1	0	9.3075	5.8	3.88571	2.30667	NA	NA	2.326	7.87402
128	s56	0.0465435	F	48	3.12	0.203961	13.5417	cardiovascular	13.4	17.5	48	2013-03-03 14:30:00	52	24	33	144	13	36.1	10	0	0	28	8.97436	0	0	11.7775	4.5	3.225	3.065	NA	NA	3.795	5.60897
129	s57	2.06434	M	58.2	4.9	0.281455	14.4661	gastrointestinal	11.8	110	12	2015-02-11 06:30:00	98	55	68	126	59	36.3723	T/F	0	0	-585	-119.388	1	0	11.613	7.5	4.9875	0.782593	2.84333	4.84833	0.491667	22.449
130	s57	2.07529	M	58.2	5	0.284312	14.7613	gastrointestinal	9.8	110	12	2015-02-15 12:30:00	94	67	86	100	56	36.3723	10	15	0.125	154	30.8	1	0	10.1933	6.7	4.3	0.58625	NA	5.854	0.632	22
131	s57	2.09719	M	58.2	5.1	0.287141	15.0565	gastrointestinal	9.4	120	12	2015-02-23 12:30:00	99	70	85	116	59	36.3723	18	3	0.0245098	63	12.3529	1	0	4.45	8.1	4.73333	0.603333	NA	4.27	0.2075	23.5294
132	s57	2.10541	M	58.2	5.1	0.287141	15.0565	gastrointestinal	12.6	140	12	2015-02-26 01:30:00	99	67	73	88	52	35.7	11	0	0	207	40.5882	1	0	4.20333	8	4.8	0.641429	NA	7.52	0.255	27.451
133	s57	2.11636	M	58.2	5.15	0.288545	15.2041	gastrointestinal	20.3	140	12	2015-03-02 02:30:00	92	56	65	120	51	36.3723	25	0	0	699	135.728	1	0	5.645	8.3	4.85	0.6575	NA	10.875	0.8125	27.1845
134	s58	2.14648	F	79	13.5	0.544289	21.6311	respiratory	13.6	600	6	2015-07-28 09:40:00	98	65	80	142	26	37.7	NA	35	0.108025	355	26.2963	1	0	12.955	7.7	3.95	0.28	NA	0.139	1.5	44.4444
135	s59	1.59617	F	75.3167	11.0333	0.480449	19.4502	respiratory	10.8	480	6	2015-01-21 10:30:00	99	68	89	62	26	36.56	NA	894	NA	-221	-20.0302	1	0	10.602	5.8	4.025	0.0438462	NA	0.2495	4.005	43.5045
136	s60	14.757	M	171.2	60.3	1.6934	20.5736	hematooncologic	14.3	1200	12	2014-10-30 03:30:00	95	40	53	110	17	37.4	7	0	0	730	12.1061	1	0	6.53966	6.9	4.32105	0.635263	NA	NA	8.75263	19.9005
137	s61	0.262834	M	49	5.39	0.270858	22.449	cardiovascular	6.1	220	6	2013-12-16 05:30:00	98	55	69	150	47.8809	37.2	5	32	0.247372	476	88.3117	1	0	7.38	5.5	4.2	0.262	NA	0.323	5.394	40.8163
138	s62	4.33402	F	99.4	17.8	0.701055	18.0155	hematooncologic	9.6	360	12	2014-08-16 08:30:00	95	48	61	90	40	36.3438	8	83	0.194288	888	49.8876	1	0	3.33077	10.1	5.14444	0.884444	1.42944	NA	3.9	20.2247
139	s62	4.33949	F	100.9	18.9	0.727822	18.5643	hematooncologic	12.9	480	12	2014-08-18 06:03:00	98	42	58	96	34	36.3438	7	210	0.462963	-2450	-129.63	1	0	3.69133	9.2	4.99583	0.865833	1.5225	NA	3.80143	25.3968
140	s62	4.34497	F	100.8	19.2	0.733212	18.8964	hematooncologic	23.3	680	12	2014-08-20 08:30:00	90	38	55	82	9	36.6	5	66	0.143229	-288	-15	0	0	5.37588	10.8	5.0913	1.00083	1.69043	NA	3.525	35.4167
141	s63	0.183436	M	50	3.9	0.232737	15.6	respiratory	13.7	120	12	2013-10-19 08:00:00	99	52	78	130	47	36.4514	NA	9	0.0961538	-1404	-360	1	0	7.09815	6.5	4.21667	0.186667	NA	2	1.991	30.7692
142	s63	0.188912	M	50	3.3	0.214087	13.2	respiratory	11.6	120	12	2013-10-21 07:30:00	98	62	84	120	45	36.4514	10	0	0	-134	-40.6061	1	0	8.80571	7.8	4.36	0.202	NA	2	2.275	36.3636
143	s63	0.194387	M	50	3.5	0.220479	14	respiratory	9.4	120	12	2013-10-23 07:10:00	96	58	72	132	43	36.4514	NA	0	0	-78	-22.2857	1	0	8.121	5.7	3.4	0.1565	NA	2	2.52667	34.2857
144	s63	0.199863	M	50	3.4	0.217307	13.6	respiratory	24.6	120	8	2013-10-25 03:30:00	96	55	76	108	43	36.4514	NA	0	0	-122	-35.8824	1	0	5.89867	4.65	2.925	0.142941	NA	NA	1.68833	35.2941
145	s63	0.208077	M	50	3.56	0.222361	14.24	respiratory	10.3	90	12	2013-10-28 04:30:00	95	57	73	148	43	36.4514	13	0	0	-44	-12.3596	1	0	6.22273	5	3.13333	0.164545	NA	2.24	2.24	25.2809
146	s63	0.213552	M	50	3.56	0.222361	14.24	respiratory	8.1	100	12	2013-10-30 04:30:00	86	47	65	132	43	36.4514	11	0	0	-138	-38.764	1	0	6.10778	5.5	3.6	0.15875	NA	2.24	3.712	28.0899
147	s63	0.219028	M	50	3	0.204124	12	respiratory	12.6	140	12	2013-11-01 04:30:00	83	53	68	124	47	36.4	15	0	0	-172	-57.3333	1	0	5.80909	7.8	4.12	0.16	NA	NA	4.49	46.6667
148	s64	0.0657084	M	57.2585	6.37407	0.318403	19.4418	respiratory	16.6	90	8	2014-02-06 08:30:00	98	56	78	156	46	36.4514	3	448	NA	177	27.7687	0	0	11.38	6.1	4.5	0.36	NA	NA	1.99	14.1197
149	s65	10.7242	F	128.8	22.5	0.897218	13.5628	hematooncologic	12.9	600	12	2014-04-22 12:30:00	99	60	76	132	34	36.2	23	5	0.00925926	-952	-42.3111	0	0	9.225	7.7	4.6625	0.814737	0.95	3.4125	10.88	26.6667
150	s65	10.7324	F	128.8	21.5	0.877053	12.9601	hematooncologic	20.9	800	12	2014-04-25 01:30:00	98	65	86	138	32	36.2	13	0	0	299	13.907	1	0	11.0426	7.45	4.38182	0.751739	NA	3.105	7.692	37.2093
151	s65	10.7433	F	128.8	26.4	0.971871	15.9137	hematooncologic	14.2	460	12	2014-04-29 10:40:00	98	49	68	130	53	36.2	NA	0	0	977	37.0076	1	0	10.0781	8.7	4.86667	0.71	NA	0.6078	0.895	17.4242
152	s66	2.22861	M	68.1269	9.24	0.418162	19.9083	hematooncologic	10.1	250	12	2015-02-16 07:30:00	94	65	73	122	30	36.3723	1	28	0.126263	245	26.5152	1	0	20.164	6.6	3.8	0.4475	NA	2.568	16.016	27.0563
153	s66	2.25325	M	68.1269	9.2	0.417255	19.8221	hematooncologic	15.4	360	12	2015-02-25 08:30:00	99	58	70	152	48	35.8	14	0	0	28	3.04348	1	0	22.7667	6.3	3.775	0.406667	NA	0.8415	28.9467	39.1304
154	s67	0.621492	M	61	6.9	0.341931	18.5434	immunologic	14.3	720	6	2014-08-02 03:30:00	99	74	86	130	47.8809	36.3	NA	0	0	1018	147.536	1	0	13.335	5.5	3.5	0.115	NA	0.083	1.045	104.348
155	s68	0.542094	M	57.2585	6.37407	0.318403	19.4418	respiratory	10.4	190	12	2015-02-05 03:34:59	97	57	78	124	34	35.9	5	440	NA	62	9.7269	1	0	6.002	5.15	3.38	0.286	1.56	NA	2.215	29.8083
156	s68	0.553046	M	57.2585	6.37407	0.318403	19.4418	respiratory	17.2	210	12	2015-02-09 03:30:00	99	70	83	126	54	37.5	3	233	NA	352	55.2237	0	0	8.8625	6.3	4.03333	0.343333	NA	0.173	2.3575	32.946
157	s69	0.213552	M	60	7.07	0.343269	19.6389	gastrointestinal	15.7	210	8	2014-08-21 10:30:00	98	49	57	124	51	35.1	5	14	0.0825083	-1632	-230.835	1	0	7.3755	8.1	4.29	0.498846	0.961579	NA	18.8514	29.703
158	s70	0.287474	M	58	7.7	0.352215	22.8894	hematooncologic	5.6	140	12	2014-12-10 06:30:00	98	59	70	142	60	36.4514	6	0	0	200	25.974	1	0	7.83571	10	5.61111	0.31875	NA	NA	8.75	18.1818
159	s70	0.301164	M	58	7.28	0.342475	21.6409	hematooncologic	8.1	210	8	2014-12-15 02:35:59	98	46	62	132	40	36.4514	8	0	0	55	7.55495	1	0	7.69714	7.5	4.33571	0.262727	NA	NA	5.96	28.8462
160	s70	0.306639	M	58	7.49	0.347379	22.2652	hematooncologic	13.5	300	8	2014-12-17 02:30:00	99	72	89	122	36	36	9	0	0	426	56.8758	1	0	7.14417	6.8	4.05385	0.284167	NA	NA	4.14167	40.0534
161	s70	0.350445	M	57	6.9	0.33053	21.2373	hematooncologic	15	300	8	2015-01-02 06:20:00	99	58	88	156	45	36.4514	NA	4	0.0241546	191	27.6812	1	0	1.30889	9.2	4.90909	0.33	NA	NA	6.345	43.4783
162	s70	0.391513	M	57	7.3	0.339975	22.4685	hematooncologic	1	140	12	2015-01-17 00:29:00	98	63	88	146	51	36.4514	18	0	0	582	79.726	1	0	12.8992	8.6	4.4875	0.354	NA	1.4625	2.76333	19.1781
163	s71	0.0602327	F	49	3.02	0.202745	12.5781	cardiovascular	11.2	55	24	2015-02-10 02:30:00	72	41	49	150	56	36.9	7	25	0.344923	1	0.331126	1	0	18.49	5.1	3.24	0.33	NA	NA	1.25	18.2119
164	s71	0.0766598	F	49	3.23	0.209676	13.4527	cardiovascular	15.5	50	12	2015-02-16 02:30:00	82	46	57	158	50	36.1	8	2	0.0257998	134	41.4861	1	0	3.95444	5.1	3.66	0.214286	NA	NA	1.502	15.4799
165	s71	0.0958248	F	49	3.1	0.205413	12.9113	cardiovascular	3.8	60	12	2015-02-23 03:30:00	92	65	73	140	55	35.1	19	5	0.0672043	403	130	1	0	5.52429	6.9	4.4	0.215	NA	NA	4.41167	19.3548
166	s71	0.1013	F	49	3.5	0.218263	14.5773	cardiovascular	13.3	120	6	2015-02-25 12:00:00	87	58	65	144	43.3333	36.3	15(wave -)	0	0	1908	545.143	1	0	6.72545	5.8	3.94444	0.204444	NA	NA	3.99556	34.2857
167	s71	0.104038	F	49	3.62	0.221973	15.0771	cardiovascular	17.3	120	6	2015-02-26 06:30:00	79	49	59	134	43.3333	36.1	12	0	0	462	127.624	1	0	8.30579	5	3.51111	0.193333	NA	NA	3.84	33.1492
168	s71	0.109514	F	49	3.75	0.225924	15.6185	cardiovascular	14	120	6	2015-02-28 07:30:00	81	51	66	134	43.3333	36.4	9	0	0	-543	-144.8	1	0	8.58529	5.2	4.12222	0.173333	NA	NA	4.44889	32
169	s72	13.1061	M	160.472	43.6778	1.39534	16.9614	respiratory	3.8	700	12	2015-03-16 07:19:59	99	44	68	98	19	36.9099	10	1598	NA	190	4.35004	0	0	12.185	5.5	3.075	0.665	NA	NA	0.176667	16.0265
170	s73	0.0301164	M	52.5	4.3	0.250416	15.6009	cardiovascular	10.2	27.5	48	2015-03-13 15:41:00	83	43	58	150	47	36.4514	T/F	24	0.232558	-214	-49.7674	1	0	15.2667	4.5	3.03333	1.665	NA	NA	3.94333	6.39535
171	s73	0.0410678	M	52.5	4.1	0.244523	14.8753	cardiovascular	10	27.5	48	2015-03-17 15:30:00	77	56	61	150	48	36.4514	NA	10	0.101626	-278	-67.8049	1	0	19.2525	4.5	2.84	1.5725	NA	NA	3.8375	6.70732
172	s73	0.0821355	M	52.5	4.4	0.253311	15.9637	cardiovascular	27	30	48	2015-04-01 07:00:00	71	39	51	134	44	36.4514	5	0	0	-121	-27.5	1	0	20.9	3.7	2.16	1.05	NA	NA	3.512	6.81818
173	s74	14.9788	M	160.4	55.5	1.57252	21.5717	hematooncologic	22.2	550	24	2015-06-01 00:17:00	98	44	61	144	26	37.4	-2	384	0.288288	1854	33.4054	0	0	15.065	5.9	2.9125	1.97	4.28222	18.4938	30.2422	9.90991
174	s74	14.9815	M	160.4	55.5	1.57252	21.5717	hematooncologic	19.5	1200	12	2015-06-02 06:00:00	98	32	52	130	16	36.9826	NA	106	0.0795796	700	12.6126	0	0	16.38	5.6	2.75	2.66833	5.18	35.5333	34.5037	21.6216
175	s75	4.07392	M	99	13.3	0.604773	13.57	respiratory	10.8	300	12	2015-07-25 01:30:00	97	59	70	142	31	35.4	5	12	0.037594	-386	-29.0226	1	0	1.82167	6.8	3.55	0.772	NA	2.39	7.64	22.5564
176	s75	4.08214	M	99	13.5	0.609303	13.7741	respiratory	13.8	360	12	2015-07-28 13:30:00	96	50	69	132	37	36.362	2	10	0.0308642	530	39.2593	1	0	1.95	8.6	4.28333	0.766429	NA	4.65	2.64	26.6667
177	s75	4.09856	M	99	13.4	0.607042	13.6721	respiratory	17.7	440	12	2015-08-03 01:30:00	99	57	74	116	38	36.5	13	5	0.0155473	-4	-0.298507	1	0	1.01375	9.1	5.24	0.778	NA	31.615	0.945	32.8358
